# Supplementary material for: Dysbiosis in the Salivary Microbiome Associated with IgA Nephropathy—‍A‍ ‍Japanese Cohort Study
Source: Microbes Environ. 2021 Jun 1;36(2):ME21006. doi: 10.1264/jsme2.ME21006 (PMC8209455; doi:10.1264/jsme2.ME21006)
Supplement: Supplementary file 2 — Supplementary Material 2 [file 36_21006_s2.xlsx]

## Sheet: Sheet1
Table S2. List of genera with more than 0.1% mean relative abundance. The p-values obtained from wilcoxon rank sum test with Benjamin Hochberg (BH) correction for multiple testing is shown. P-values less than 0.05 is shown as bold and underlined.
Category	Average				SEM				p-value (wilcox with BH)
Sample ID	IgAN	CT	UC	HC	IgAN	CT	UC	HC	CT & HC	CT & IgAN	HC & IgAN	CT & UC	HC & UC	IgAN & UC
Streptococcus	725.791	753.7	672.5	608.64	44.319	70.9795	44.3402	25.1537	0.418913	1	0.229105	1	0.876848	1
Prevotella	285	359.75	429.273	443.8	26.6725	60.1029	42.8882	29.9805	0.439161	0.977068	0.00194771	0.617287	0.977068	0.0334781
Neisseria	323.209	272.9	167.409	168.9	33.1644	62.1643	36.2491	19.5194	1	0.77696	0.000526138	1	1	0.00321759
Rothia	162.698	172.1	167.682	113.72	16.199	34.9776	22.1231	12.1283	0.159821	1	0.0844982	1	0.0370324	1
Actinomyces	72.7674	137.35	164.727	75.28	9.03652	27.4094	30.0961	8.46028	0.342514	0.231162	0.740357	0.569728	0.00230309	0.00199019
Veillonella	76.6279	78.85	105	121.26	7.06308	11.844	13.1702	9.18925	0.043965	0.991239	0.00256951	0.335201	0.731252	0.23007
Abiotrophia	89.7442	86.9	88.0455	87.58	7.70483	11.5442	11.1795	6.84177	1	1	1	1	1	1
Gemella	81.7674	75.2	44.0909	62.46	9.55504	17.0108	6.79155	5.36483	0.835194	0.512186	0.512186	0.628218	0.259477	0.00983343
Fusobacterium	61.7442	39.25	47.5	74.6	9.1366	5.92758	9.0266	7.62193	0.0275115	0.662672	0.255252	0.925538	0.159381	0.662672
Haemophilus	57.3023	54.5	61.0909	42.06	6.43405	10.3836	9.93592	5.34617	1	1	0.232793	1	0.232793	1
Porphyromonas	44.7907	45.1	44.9545	58.42	5.27479	12.6599	9.42031	7.6351	0.591533	1	1	1	1	1
Leptotrichia	41.6744	22.25	39.2273	54.64	5.96722	5.02566	6.29056	5.89803	0.000604204	0.0589888	0.199822	0.196698	0.4475	0.754221
Oribacterium	25.907	16.25	11.8182	33.32	4.96609	2.59339	2.24152	5.83063	0.0660181	0.452916	0.173569	0.452916	0.000665238	0.0660181
Schaalia	8.44186	18.3	23.1364	10.02	1.42758	3.96836	5.0949	1.24195	0.14532	0.0147424	0.361788	0.472497	0.0345182	0.0016529
Alloprevotella	14.7209	14.5	7.86364	21.28	3.40482	3.3541	2.66637	4.59183	0.543244	0.732854	0.138318	0.290328	0.0029106	0.290328
Cutibacterium	0.116279	0	0	21.08	0.0829235	0	0	8.16772	0.00926438	1	0.000982384	1	0.0072785	1
UNDEFINED	20.9767	10.95	8.40909	19.38	4.4309	2.98018	1.82296	1.87766	0.0170762	0.282776	0.282776	0.826994	0.00148491	0.228215
Megasphaera	8.23256	8.9	16.3636	14.34	2.27043	2.72793	3.15443	2.06973	0.376014	0.848926	0.0241414	0.263665	0.848926	0.0261439
Capnocytophaga	14.6744	12.45	8.81818	11.96	2.10329	2.48625	1.99636	1.85185	0.967127	0.967127	0.542551	0.722967	0.892215	0.202554
Atopobium	6.23256	10.35	9.31818	12.7	1.06429	2.41843	2.08103	2.24122	1	1	0.228237	1	1	0.769357
Lautropia	6.62791	4.1	5.68182	12.14	1.61699	1.37439	1.89712	5.08965	1	1	1	1	1	1
Campylobacter	8.4186	6.6	10.4545	11.4	1.2448	1.48572	1.69124	1.14998	0.0215864	0.520491	0.0887878	0.263274	0.521606	0.521606
Eubacterium	5.88372	5.7	7.86364	11.34	0.802273	1.77126	1.83201	1.65902	0.135323	0.811118	0.135323	0.394566	0.811118	0.811118
Solobacterium	5.4186	5.15	11.0455	10.12	0.813257	1.39977	1.99401	1.24921	0.0458923	0.855378	0.0417007	0.0458923	0.855378	0.0390528
Corynebacterium	8.72093	4.7	7.81818	10.76	2.0504	1.46557	2.10095	1.3259	0.00401863	0.564703	0.0478162	0.564703	0.134045	0.919986
Okadaella	3.95349	3.55	9.72727	5.9	1.10819	1.02206	4.72544	1.69952	1	1	0.901825	1	1	0.744605
Selenomonas	2.16279	2.35	9.63636	5.08	0.426075	0.733682	2.81196	1.14209	0.177885	0.726601	0.166832	0.00791923	0.0880147	0.000648316
Bacteroides	8.90698	3.35	0.227273	0.7	3.87839	2.74368	0.130464	0.169633	0.229448	0.894831	0.894831	1	0.229448	0.894831
Lactobacillus	8.4186	3.45	0.363636	3.42	3.80916	3.03443	0.15494	1.45913	0.631104	1	1	1	0.13114	0.631104
Bifidobacterium	1.46512	0.65	0.318182	8.08	0.627312	0.412151	0.166273	4.70994	0.228744	0.96112	0.369699	0.96112	0.109053	0.914231
Peptostreptococcus	4.44186	2.2	5	7.68	0.75395	0.675122	2.68554	0.909559	7.38536e-05	0.0430718	0.00439834	0.871282	0.000557038	0.067072
Granulicatella	4.65116	2.3	2.27273	6.7	1.2442	0.948961	0.940162	1.62713	0.117182	0.870812	0.4625	0.963699	0.10304	0.870812
Catonella	6.13953	2.95	5.45455	5.9	1.1105	1.22362	1.06036	0.860114	0.0859489	0.0903233	1	0.0859489	1	1
Staphylococcus	0	0.05	0.272727	6.12	0	0.05	0.1882	2.17643	0.00309513	0.634921	1.39769e-06	0.731707	0.00471101	0.333173
Alloscardovia	0.72093	0.25	6.04545	0.22	0.697508	0.25	3.98779	0.0870843	0.763061	0.848405	0.684169	0.684169	0.763061	0.126711
Turicibacter	5.93023	1.85	0	0.04	3.29962	1.85	0	0.04	1	1	0.171191	1	1	0.548729
Parvimonas	5.5814	3.35	5.77273	5.26	1.0493	1.91569	1.98799	1.01371	0.201485	0.100148	1	1	1	0.94999
Stomatobaculum	1.32558	0.55	0.227273	5.04	0.243909	0.311828	0.112658	0.918277	2.18312e-05	0.0385265	0.000827223	0.570535	7.99586e-07	0.00496392
Aggregatibacter	3.93023	1.7	2.86364	2.9	0.722518	0.641134	0.898039	0.532418	0.977842	0.520834	1	1	1	1
Enhydrobacter	0	0	0	3.8	0	0	0	1.37024	0.0508062	1	0.00212032	1	0.0456683	1
Terrahaemophilus	0.837209	1.55	3.54545	0.48	0.166157	0.889929	1.45455	0.125324	0.632243	1	1	0.702419	0.0273124	0.632243
Kingella	2.39535	3.35	1.04545	1.6	0.87802	0.984819	0.391894	0.367007	0.298128	0.630848	0.640776	0.116138	0.630848	0.630848
Romboutsia	3.04651	0.2	0	0.04	1.53041	0.155597	0	0.0279942	0.949012	0.949012	0.455706	0.882695	0.949012	0.548729
Bergeyella	2.81395	2.65	1.40909	2.52	0.547071	0.719192	0.392897	0.377143	1	1	1	0.878711	0.23832	0.534021
Peptococcus	1.65116	0.35	1.45455	2.72	0.433743	0.181731	0.561103	0.425743	0.000470415	0.0361172	0.0973768	0.475976	0.061761	0.475976
Daucus	0.674419	1.05	0.181818	2.6	0.302666	0.613339	0.141672	0.984368	0.876295	0.876295	0.508068	0.47945	0.169023	0.724907
Dialister	1.74419	1.1	1.27273	2.58	0.388217	0.416122	0.621344	0.385545	0.031898	0.632031	0.136727	0.632031	0.00976411	0.330086
